# Supplementary material for: Development of a diagnostic predictive model for determining child stunting in Malawi: a comparative analysis of variable selection approaches
Source: BMC Med Res Methodol. 2024 Aug 8;24:175. doi: 10.1186/s12874-024-02283-6 (PMC11308741; doi:10.1186/s12874-024-02283-6)
Supplement: Supplementary file 1 — Supplementary Material 1. [file 12874_2024_2283_MOESM1_ESM.xlsx]

## Sheet: Sheet1
	Table A1: Prediction factors for stunting
		Prediction Models
	intercept and variable	Backward model		Forward model		Stepwise model		Random forest		LASSO model		Judgement model
		coeff	p-value	coeff	p-value	coeff	p-value	coeff	p-value	coeff	p-value	coeff	p-value
	intercept	-0.895	0.004	-0.802	0.009	-0.802	0.009	-0.698	0.01	-0.693	0.541	-0.734	0.001
	Wealth index
	Poorest	ref		ref		ref		ref		ref		ref
	Poorer	-0.081	0.42	-0.084	0.407	-0.084	0.407	-0.117	0.244	-0.075	0.462	-0.098	0.327
	Middle	-0.212	0.045	-0.21	0.046	-0.21	0.046	-0.245	0.019	-0.196	0.067	-0.223	0.034
	Richer	-0.411	<0.001	-0.404	<0.001	-0.404	<0.001	-0.464	<0.001	-0.382	0.001	-0.419	<0.001
	Richest	-0.544	<0.001	-0.508	<0.001	-0.508	<0.001	-0.626	<0.001	-0.458	0.002	-0.552	<0.001
	Sex of child
	Male	ref		ref		ref		ref		ref
	Female	-0.175	0.011	-0.178	0.01	-0.178	0.01			-0.169	0.015	-0.178	0.009
	Diarrhea
	No	ref		ref		ref		ref		ref
	Yes	0.157	0.087	0.156	0.072	0.156	0.072			0.169	0.053	0.165	0.056
	Age of household head
	>35 years	ref		ref		ref		ref		ref
	35+ years							-0.034	0.702	0.019	0.831
	Number of under-five children
	<=1 children	ref		ref		ref		ref		ref
	>=2 children	0.192	0.013	0.187	0.016	0.187	0.016			0.192	0.016	0.162	0.033
	Age of child
	0-6 months	ref		ref		ref		ref		ref
	6-18 months	0.486	0.001	0.489	0.001	0.489	0.001	0.532	<0.001	0.488	0.001	0.492	0.001
	Above 18 months	1.035	>0.001	1.041	<0.001	1.041	<0.001	1.012	<0.001	1.036	<0.001	1.016	<0.001
	Household size
	Small	ref		ref		ref		ref		ref
	Medium	0.044	0.692	0.049	0.656	0.049	0.656	0.139	0.195	0.054	0.639	-0.024	0.813
	Large	-0.193	0.143	-0.186	0.159	-0.186	0.159	-0.063	0.631	-0.199	0.17	-0.205	0.083
	Body mass index of the mother
	<18.5	ref		ref		ref		ref		ref
	18.5-24	-0.25	0.105	-0.247	0.109	-0.247	0.109	-0.233	0.128	-0.247	0.111
	>=25	-0.499	0.004	-0.489	0.004	-0.489	0.004	-0.496	0.004	-0.498	0.004
	Distance to health facility
	Long distance	ref		ref		ref		ref		ref
	Short distance	0.156	0.032	0.16	0.028	0.16	0.028	0.137	0.057	0.175	0.017
	Delivery assistance
	Health personnel	ref		ref		ref		ref		ref
	Not health personnel									0.142	0.264
	Type of birth
	Singleton	ref		ref		ref		ref		ref
	Multiple	1.009	<0.001	1.029	<0.001	1.029	<0.001	1.073	<0.001	1.055	<0.001	1.015	<0.001
	Maternal education
	No education	ref		ref		ref		ref		ref
	Primary									-0.162	0.139	-0.171	0.099
	Secondary and above									-0.237	0.093	-0.279	0.034
	Birth weight of child
	Low birth weight	ref		ref		ref		ref		ref
	Normal birth weight	-0.552	<0.001	-0.557	<0.001	-0.557	<0.001	-0.524	<0.001	-0.546	<0.001	-0.554	<0.001
	Location
	Urban	ref		ref		ref		ref		ref
	Rural	0.268	0.026	0.231	0.057	0.231	0.057					0.238	0.042
	Mother's occupation
	Not working	ref		ref		ref		ref		ref
	Agricultural worker			0.028	0.74	0.028	0.74			0.013	0.881
	Proff/technical/managerial			0.192	0.222	0.192	0.222			-0.187	0.24
	Sales and services			-0.384	0.032	-0.384	0.032			-0.373	0.038
	Domestic and unskilled			0.069	0.533	0.069	0.533			0.054	0.631
	Ethnincity
	Chewa	ref		ref		ref		ref		ref
	Tumbuka	0.043	0.795	0.048	0.769	0.048	0.769			0.034	0.836
	Lomwe	-0.34	0.005	-0.34	0.005	-0.34	0.005			-0.351	0.004
	Ngoni	0.027	0.817	0.035	0.766	0.035	0.766			0.031	0.791
	Yao	-0.179	0.152	-0.177	0.157	-0.177	0.157			-0.168	0.295
	Other	0.188	0.429	0.179	0.454	0.179	0.454			0.144	0.549
	Birth order
	First-born	ref		ref		ref		ref		ref
	2nd-4th	-0.21	0.021	-0.211	0.022	-0.211	0.022	-0.208	0.033	-0.221	0.026
	5th or above	0.053	0.633	0.05	0.66	0.05	0.66	0.009	0.949	-0.03	0.833
	Region
	Northern region	ref		ref		ref		ref		ref
	Central region	0.235	0.135	0.209	0.187	0.209	0.187			0.175	0.274
	Southern region	0.32	0.054	0.295	0.075	0.295	0.075			0.265	0.114
	Sex of household head
	Male									ref
	Female									0.032	0.696
	Anemia
	Not anemic	ref
	Anemic									-0.051	0.501
	Religion
	Protestant	ref
	Catholic									0.228	0.045
	Muslim									0.005	0.974
	Other									0.015	0.87
	Maternal age
	>20 years	ref
	20-34 years							-0.013	0.934	-0.021	0.895
	35-39 years							0.038	0.845	0.029	0.884
